# Supplementary material for: Phylogenomic analysis of the bowfin (Amia calva) reveals unrecognized species diversity in a living fossil lineage
Source: Sci Rep. 2022 Oct 3;12:16514. doi: 10.1038/s41598-022-20875-4 (PMC9529906; doi:10.1038/s41598-022-20875-4)
Supplement: Supplementary file 1 — Supplementary Information 1. [file 41598_2022_20875_MOESM1_ESM.csv]

CV Value	K-Value
0.24863	4
0.26921	7
0.27089	6
0.272	2
0.27496	5
0.29253	3
0.2994	8
0.30635	9
0.31748	10
0.83121	1
