# Supplementary material for: Phylogenomic analysis of the bowfin (Amia calva) reveals unrecognized species diversity in a living fossil lineage
Source: Sci Rep. 2022 Oct 3;12:16514. doi: 10.1038/s41598-022-20875-4 (PMC9529906; doi:10.1038/s41598-022-20875-4)
Supplement: Supplementary file 2 — Supplementary Information 2. [file 41598_2022_20875_MOESM2_ESM.csv]

Orange	Dk. Blue	Green	Lt. Blue
0.00001	0.183154	0.077558	0.739279
0.00001	0.104073	0.118283	0.777634
0.00001	0.093352	0.093538	0.8131
0.00001	0.00001	0.00001	0.99997
0.00001	0.00001	0.00001	0.99997
0.00001	0.00001	0.727006	0.272974
0.00001	0.00001	0.028555	0.971425
0.00001	0.00001	0.00001	0.99997
0.00001	0.00001	0.00001	0.99997
0.00001	0.00001	0.00001	0.99997
0.00001	0.00001	0.00001	0.99997
0.00001	0.00001	0.00001	0.99997
0.00001	0.00001	0.05378	0.9462
0.00001	0.00001	0.041312	0.958668
0.00001	0.00001	0.047724	0.952256
0.00001	0.00001	0.00001	0.99997
0.00001	0.00001	0.00001	0.99997
0.00001	0.025089	0.00001	0.974891
0.00001	0.00001	0.00001	0.99997
0.00001	0.00001	0.00001	0.99997
0.00001	0.00001	0.99997	0.00001
0.00001	0.00001	0.666709	0.333271
0.00001	0.00001	0.99997	0.00001
0.00001	0.00001	0.99997	0.00001
0.00001	0.00001	0.99997	0.00001
0.00001	0.00001	0.99997	0.00001
0.00001	0.00001	0.99997	0.00001
0.00001	0.00001	0.00001	0.99997
0.00001	0.00001	0.00001	0.99997
0.00001	0.00001	0.00001	0.99997
0.00001	0.00001	0.00001	0.99997
0.00001	0.00001	0.18817	0.81181
0.00001	0.00001	0.280728	0.719252
0.00001	0.00001	0.058801	0.941179
0.00001	0.00001	0.00001	0.99997
0.00001	0.00001	0.00001	0.99997
0.00001	0.00001	0.028909	0.971071
0.00001	0.00001	0.00001	0.99997
0.00001	0.00001	0.068952	0.931028
0.00001	0.00001	0.00001	0.99997
0.00001	0.00001	0.00001	0.99997
0.122382	0.56446	0.00001	0.313147
0.091259	0.581818	0.00001	0.326913
0.113988	0.604001	0.00001	0.282
0.166583	0.581755	0.00001	0.251652
0.00001	0.99997	0.00001	0.00001
0.32536	0.67462	0.00001	0.00001
0.00001	0.99997	0.00001	0.00001
0.00001	0.971417	0.00001	0.028563
0.00001	0.99997	0.00001	0.00001
0.00001	0.99997	0.00001	0.00001
0.00001	0.99997	0.00001	0.00001
0.00001	0.99997	0.00001	0.00001
0.00001	0.99997	0.00001	0.00001
0.00001	0.99997	0.00001	0.00001
0.00001	0.99997	0.00001	0.00001
0.00001	0.999966	0.000014	0.00001
0.00001	0.99997	0.00001	0.00001
0.00001	0.99997	0.00001	0.00001
0.00001	0.99997	0.00001	0.00001
0.00001	0.99997	0.00001	0.00001
0.00001	0.99997	0.00001	0.00001
0.00001	0.99997	0.00001	0.00001
0.00001	0.99997	0.00001	0.00001
0.00001	0.99997	0.00001	0.00001
0.000011	0.999969	0.00001	0.00001
0.00001	0.96991	0.03007	0.00001
0.845897	0.154083	0.00001	0.00001
0.83462	0.16536	0.00001	0.00001
0.854332	0.145648	0.00001	0.00001
0.824288	0.175692	0.00001	0.00001
0.852453	0.147527	0.00001	0.00001
0.769139	0.230841	0.00001	0.00001
0.806538	0.193442	0.00001	0.00001
0.792651	0.207329	0.00001	0.00001
0.82408	0.1759	0.00001	0.00001
0.81548	0.1845	0.00001	0.00001
0.936515	0.063465	0.00001	0.00001
0.857496	0.142484	0.00001	0.00001
0.933007	0.066973	0.00001	0.00001
0.957921	0.042059	0.00001	0.00001
0.99997	0.00001	0.00001	0.00001
0.99997	0.00001	0.00001	0.00001
0.99997	0.00001	0.00001	0.00001
0.99997	0.00001	0.00001	0.00001
0.99997	0.00001	0.00001	0.00001
0.99997	0.00001	0.00001	0.00001
0.99997	0.00001	0.00001	0.00001
0.99997	0.00001	0.00001	0.00001
0.99997	0.00001	0.00001	0.00001
0.99997	0.00001	0.00001	0.00001
0.99997	0.00001	0.00001	0.00001
0.99997	0.00001	0.00001	0.00001
0.99997	0.00001	0.00001	0.00001
0.999968	0.000012	0.00001	0.00001
