# Supplementary material for: Phylogenomic analysis of the bowfin (Amia calva) reveals unrecognized species diversity in a living fossil lineage
Source: Sci Rep. 2022 Oct 3;12:16514. doi: 10.1038/s41598-022-20875-4 (PMC9529906; doi:10.1038/s41598-022-20875-4)
Supplement: Supplementary file 3 — Supplementary Information 3. [file 41598_2022_20875_MOESM3_ESM.csv]

Orange	Lt. Pink	Maroon	Green	Lt. Blue	Dk. Blue	Dk. Pink
0.000016	0.059528	0.00001	0.551093	0.1606	0.195053	0.0337
0.00001	0.08913	0.00001	0.606328	0.052232	0.182797	0.069494
0.00001	0.069832	0.00001	0.669208	0.039694	0.144459	0.076788
0.00001	0.00001	0.00001	0.99994	0.00001	0.00001	0.00001
0.00001	0.00001	0.00001	0.920123	0.00001	0.079827	0.00001
0.00001	0.202166	0.00001	0.797784	0.00001	0.00001	0.00001
0.00001	0.00001	0.00001	0.99994	0.00001	0.00001	0.00001
0.00001	0.00001	0.00001	0.99994	0.00001	0.00001	0.00001
0.00001	0.00001	0.00001	0.999935	0.000015	0.00001	0.00001
0.00001	0.00001	0.00001	0.99994	0.00001	0.00001	0.00001
0.00001	0.00001	0.00001	0.999831	0.00001	0.000119	0.00001
0.00001	0.00001	0.00001	0.99994	0.00001	0.00001	0.00001
0.00001	0.00001	0.00001	0.826149	0.00001	0.173801	0.00001
0.00001	0.00001	0.00001	0.99994	0.00001	0.00001	0.00001
0.00001	0.00001	0.00001	0.99994	0.00001	0.00001	0.00001
0.00001	0.00001	0.00001	0.593493	0.00001	0.406457	0.00001
0.00001	0.00001	0.00001	0.49459	0.00001	0.50536	0.00001
0.00001	0.00001	0.00001	0.00001	0.00001	0.99994	0.00001
0.00001	0.00001	0.00001	0.448244	0.00001	0.551706	0.00001
0.00001	0.00001	0.00001	0.353813	0.00001	0.646137	0.00001
0.00001	0.99994	0.00001	0.00001	0.00001	0.00001	0.00001
0.00001	0.732214	0.00001	0.00001	0.00001	0.267736	0.00001
0.000016	0.999934	0.00001	0.00001	0.00001	0.00001	0.00001
0.00001	0.99994	0.00001	0.00001	0.00001	0.00001	0.00001
0.00001	0.99994	0.00001	0.00001	0.00001	0.00001	0.00001
0.00001	0.99994	0.00001	0.00001	0.00001	0.00001	0.00001
0.00001	0.99994	0.00001	0.00001	0.00001	0.00001	0.00001
0.00001	0.00001	0.00001	0.082505	0.00001	0.917445	0.00001
0.00001	0.00001	0.00001	0.00001	0.00001	0.99994	0.00001
0.00001	0.00001	0.00001	0.00001	0.00001	0.99994	0.00001
0.00001	0.00001	0.00001	0.00001	0.00001	0.99994	0.00001
0.00001	0.074903	0.00001	0.00001	0.00001	0.925047	0.00001
0.00001	0.232867	0.00001	0.118238	0.00001	0.648855	0.00001
0.00001	0.121717	0.00001	0.00001	0.00001	0.878233	0.00001
0.00001	0.00001	0.00001	0.00001	0.00001	0.99994	0.00001
0.000017	0.00001	0.00001	0.112905	0.00001	0.887038	0.00001
0.00001	0.00001	0.00001	0.00001	0.00001	0.99994	0.00001
0.00001	0.00001	0.00001	0.00002	0.00001	0.99993	0.00001
0.000013	0.00001	0.00001	0.00001	0.00001	0.999937	0.00001
0.00001	0.00001	0.00001	0.00001	0.00001	0.99994	0.00001
0.00001	0.00001	0.00001	0.00001	0.00001	0.99994	0.00001
0.00001	0.00001	0.00001	0.00001	0.00001	0.00001	0.99994
0.00001	0.00001	0.00001	0.00001	0.00001	0.00001	0.99994
0.00001	0.00001	0.00001	0.00001	0.00001	0.00001	0.99994
0.00001	0.00001	0.00001	0.00001	0.163902	0.00001	0.836048
0.00001	0.00001	0.00001	0.00001	0.99994	0.00001	0.00001
0.339468	0.00001	0.00001	0.00001	0.660482	0.00001	0.00001
0.00001	0.00001	0.00001	0.00001	0.999939	0.000011	0.00001
0.00001	0.00001	0.00001	0.00001	0.99994	0.00001	0.00001
0.00001	0.00001	0.00001	0.00001	0.99994	0.00001	0.00001
0.00001	0.00001	0.00001	0.00001	0.99994	0.00001	0.00001
0.00001	0.00001	0.00001	0.00001	0.99994	0.00001	0.00001
0.00001	0.00001	0.00001	0.00001	0.99994	0.00001	0.00001
0.00001	0.00001	0.00001	0.00001	0.99994	0.00001	0.00001
0.00001	0.00001	0.00001	0.00001	0.99994	0.00001	0.00001
0.00001	0.00001	0.00001	0.00001	0.99994	0.00001	0.00001
0.00001	0.00001	0.00001	0.00001	0.99994	0.00001	0.00001
0.000015	0.00001	0.00001	0.00001	0.999935	0.00001	0.00001
0.000013	0.00001	0.00001	0.00001	0.999937	0.00001	0.00001
0.00001	0.00001	0.00001	0.00001	0.99994	0.00001	0.00001
0.00001	0.00001	0.00001	0.00001	0.99994	0.00001	0.00001
0.00001	0.00001	0.00001	0.00001	0.99994	0.00001	0.00001
0.00001	0.00001	0.00001	0.00001	0.99994	0.00001	0.00001
0.00001	0.00001	0.00001	0.00001	0.99994	0.00001	0.00001
0.00001	0.00001	0.00001	0.00001	0.99994	0.00001	0.00001
0.019625	0.00001	0.00001	0.00001	0.980325	0.00001	0.00001
0.00001	0.00001	0.00001	0.00001	0.99994	0.00001	0.00001
0.00001	0.00001	0.99994	0.00001	0.00001	0.00001	0.00001
0.00001	0.00001	0.999939	0.00001	0.000011	0.00001	0.00001
0.00001	0.00001	0.999935	0.000015	0.00001	0.00001	0.00001
0.00001	0.00001	0.99994	0.00001	0.00001	0.00001	0.00001
0.00001	0.00001	0.99994	0.00001	0.00001	0.00001	0.00001
0.00001	0.00001	0.99994	0.00001	0.00001	0.00001	0.00001
0.00001	0.00001	0.99994	0.00001	0.00001	0.00001	0.00001
0.00001	0.00001	0.99994	0.00001	0.00001	0.00001	0.00001
0.00001	0.00001	0.99994	0.00001	0.00001	0.00001	0.00001
0.00001	0.00001	0.999937	0.00001	0.000013	0.00001	0.00001
0.65815	0.00001	0.338461	0.00001	0.003349	0.00001	0.00001
0.605625	0.000016	0.310106	0.00001	0.084223	0.00001	0.00001
0.749087	0.000012	0.2052	0.00001	0.045671	0.00001	0.00001
0.946008	0.00001	0.00001	0.00001	0.053942	0.00001	0.00001
0.99994	0.00001	0.00001	0.00001	0.00001	0.00001	0.00001
0.99994	0.00001	0.00001	0.00001	0.00001	0.00001	0.00001
0.99994	0.00001	0.00001	0.00001	0.00001	0.00001	0.00001
0.999937	0.00001	0.00001	0.00001	0.00001	0.000013	0.00001
0.99994	0.00001	0.00001	0.00001	0.00001	0.00001	0.00001
0.99994	0.00001	0.00001	0.00001	0.00001	0.00001	0.00001
0.99994	0.00001	0.00001	0.00001	0.00001	0.00001	0.00001
0.99994	0.00001	0.00001	0.00001	0.00001	0.00001	0.00001
0.99994	0.00001	0.00001	0.00001	0.00001	0.00001	0.00001
0.99994	0.00001	0.00001	0.00001	0.00001	0.00001	0.00001
0.99994	0.00001	0.00001	0.00001	0.00001	0.00001	0.00001
0.99994	0.00001	0.00001	0.00001	0.00001	0.00001	0.00001
0.99994	0.00001	0.00001	0.00001	0.00001	0.00001	0.00001
0.99994	0.00001	0.00001	0.00001	0.00001	0.00001	0.00001
